# Supplementary material for: Catalytic flexibility of rice glycosyltransferase OsUGT91C1 for the production of palatable steviol glycosides
Source: Nat Commun. 2021 Dec 2;12:7030. doi: 10.1038/s41467-021-27144-4 (PMC8639739; doi:10.1038/s41467-021-27144-4)
Supplement: Supplementary file 4 — Source Data [file 41467_2021_27144_MOESM4_ESM.xls]

## Sheet: OsUGT91C1-WT-Rubu
OsUGT91C1-WT-Rubu
UDP standard curve
UDP (μM)	25	12.5	6.25	3.13	1.56	0.78	0.39	0.2	0.1	0.05	0.02	0
Luminescence (RLU)	11680000	6900000	3662000	1938000	1009000	516800	260500	133700	68320	37140	22290	5059
Replicate 1	Luminescence (RLU)									UDP Product (μM)
		0	5	15	40	100	200	600			0	5	15	40	100	200	600
	1	483300	528600	639000	859700	1081000	1222000	1567000		1	0.63	0.72	0.95	1.41	1.87	2.17	2.89
	2	594800	702800	907700	1282000	1690000	1862000	2294000		2	0.86	1.09	1.51	2.29	3.14	3.5	4.4
	3	695400	853800	1127000	1594000	2039000	2279000	2863000		3	1.07	1.4	1.97	2.94	3.87	4.37	5.59
	4	757100	976500	1299000	1883000	2516000	2751000	3434000		4	1.2	1.66	2.33	3.54	4.86	5.35	6.78
Replicate 2	Luminescence (RLU)									UDP Product (μM)
		0	5	15	40	100	200	600			0	5	15	40	100	200	600
	1	515600	549800	626100	826400	1086000	1290000	1551000		1	0.7	0.77	0.93	1.34	1.88	2.31	2.85
	2	642400	732900	876600	1244000	1632000	1923000	2328000		2	0.96	1.15	1.45	2.21	3.02	3.63	4.47
	3	779000	898800	1062000	1560000	2040000	2424000	2885000		3	1.24	1.49	1.83	2.87	3.87	4.67	5.63
	4	807500	983100	1213000	1846000	2417000	2844000	3263000		4	1.3	1.67	2.15	3.47	4.66	5.55	6.42
Replicate 3	Luminescence (RLU)									UDP Product (μM)
		0	5	15	40	100	200	600			0	5	15	40	100	200	600
	1	502500	529300	627000	807100	1047000	1218000	1455000		1	0.67	0.72	0.93	1.3	1.8	2.16	2.65
	2	652400	702200	876900	1208000	1599000	1848000	2169000		2	0.98	1.08	1.45	2.14	2.95	3.47	4.14
	3	780000	847700	1093000	1618000	2026000	2310000	2647000		3	1.25	1.39	1.9	2.99	3.84	4.43	5.14
	4	814400	936400	1241000	1814000	2329000	2650000	3101000		4	1.32	1.57	2.21	3.4	4.47	5.14	6.08

## Sheet: OsUGT91C1-F208M-Rubu
OsUGT91C1-F208M-Rubu
UDP standard curve
UDP (μM)	12.5	6.25	3.13	1.56	0.78	0.39	0.2	0.1	0.05	0.02	0
Luminescence (RLU)	9173000	5234000	2661000	1360000	692000	349800	181900	95080	52300	32050	8749
Replicate 1	Luminescence (RLU)									UDP Product (μM)
		0	5	15	40	100	200	400			0	5	15	40	100	200	400
	1	565800	859900	1417000	2024000	2486000	2812000	3062000		1	0.63	1.02	1.77	2.58	3.19	3.63	3.96
	2	610100	1138000	1987000	2914000	3583000	4067000	4196000		2	0.69	1.39	2.53	3.77	4.66	5.31	5.48
	3	688800	1407000	2472000	3689000	4667000	5032000	5276000		3	0.79	1.75	3.18	4.8	6.11	6.6	6.92
	4	728600	1639000	2949000	4274000	5378000	5749000	6049000		4	0.85	2.06	3.81	5.58	7.06	7.55	7.95
Replicate 2	Luminescence (RLU)									UDP Product (μM)
		0	5	15	40	100	200	400			0	5	15	40	100	200	400
	1	563900	905800	1512000	2150000	2648000	2962000	3146000		1	0.63	1.08	1.89	2.75	3.41	3.83	4.08
	2	657200	1198000	2167000	3257000	3976000	4438000	4756000		2	0.75	1.47	2.77	4.22	5.18	5.8	6.23
	3	701200	1400000	2609000	3874000	5035000	5232000	5705000		3	0.81	1.74	3.36	5.05	6.6	6.86	7.49
	4	749300	1669000	2990000	4443000	5718000	6154000	6498000		4	0.87	2.1	3.87	5.81	7.51	8.09	8.55
Replicate 3	Luminescence (RLU)									UDP Product (μM)
		0	5	15	40	100	200	400			0	5	15	40	100	200	400
	1	545800	982000	1485000	2164000	2679000	2927000	3195000		1	0.6	1.18	1.86	2.76	3.45	3.78	4.14
	2	614000	1286000	2069000	3115000	3756000	4385000	4461000		2	0.69	1.59	2.64	4.03	4.89	5.73	5.83
	3	663600	1475000	2493000	3784000	4808000	5327000	5574000		3	0.76	1.84	3.2	4.93	6.3	6.99	7.32
	4	690400	1749000	2853000	4326000	5446000	5813000	6146000		4	0.8	2.21	3.68	5.65	7.15	7.64	8.08

## Sheet: OsUGT91C1-H93W-Rubu
OsUGT91C1-H93W-Rubu
UDP standard curve
UDP (μM)	12.5	6.25	3.13	1.56	0.78	0.39	0.2	0.1	0.05	0.02	0
Luminescence (RLU)	8315000	4429000	2359000	1206000	604800	302700	154500	76060	41910	24080	4796
Replicate 1	Luminescence (RLU)									UDP Product (μM)
		0	15	40	100	200	400	800			0	15	40	100	200	400	800
	1	713400	830800	982400	1216000	1289000	1573000	1644000		1	0.97	1.14	1.37	1.72	1.83	2.25	2.35
	2	821300	1046000	1370000	1769000	1959000	2256000	2384000		2	1.13	1.46	1.95	2.54	2.82	3.27	3.46
	3	960500	1300000	1705000	2226000	2473000	2799000	2939000		3	1.34	1.84	2.45	3.22	3.59	4.08	4.28
	4	1062000	1522000	2023000	2638000	2898000	3276000	3454000		4	1.49	2.17	2.92	3.84	4.22	4.79	5.05
Replicate 2	Luminescence (RLU)									UDP Product (μM)
		0	15	40	100	200	400	800			0	15	40	100	200	400	800
	1	712500	863800	1057000	1317000	1488000	1633000	1693000		1	0.97	1.19	1.48	1.87	2.12	2.34	2.43
	2	832500	1112000	1410000	1881000	2139000	2389000	2515000		2	1.15	1.56	2.01	2.71	3.09	3.47	3.65
	3	949100	1327000	1677000	2285000	2692000	2981000	3030000		3	1.32	1.88	2.4	3.31	3.92	4.35	4.42
	4	1046000	1556000	2003000	2788000	3193000	3482000	3518000		4	1.46	2.22	2.89	4.06	4.66	5.09	5.15
Replicate 3	Luminescence (RLU)									UDP Product (μM)
		0	15	40	100	200	400	800			0	15	40	100	200	400	800
	1	670800	817800	987200	1179000	1456000	1563000	1700000		1	0.9	1.12	1.38	1.66	2.07	2.23	2.44
	2	789700	1032000	1335000	1651000	1998000	2268000	2420000		2	1.08	1.44	1.89	2.37	2.88	3.28	3.51
	3	888600	1231000	1631000	1962000	2458000	2773000	2923000		3	1.23	1.74	2.34	2.83	3.57	4.04	4.26
	4	946300	1398000	1837000	2212000	2801000	3073000	3339000		4	1.31	1.99	2.64	3.2	4.08	4.48	4.88

## Sheet: OsUGT91C1-F379A-Rubu
OsUGT91C1-F379A-Rubu
UDP standard curve
UDP (μM)	12.5	6.25	3.13	1.56	0.78	0.39	0.2	0.1	0.05	0.02	0
Luminescence (RLU)	6951000	3735000	1965000	991800	516300	269100	136600	71560	40500	24390	7389
Replicate 1	Luminescence (RLU)									UDP Product (μM)
		0	5	15	40	100	200	400			0	5	15	40	100	200	400
	1	494700	718400	1171000	1650000	1952000	2205000	2441000		1	0.78	1.18	1.99	2.84	3.38	3.83	4.25
	2	581800	993800	1673000	2401000	2825000	3062000	3353000		2	0.94	1.67	2.88	4.18	4.94	5.36	5.88
	3	663400	1233000	2121000	2984000	3454000	3767000	3934000		3	1.08	2.1	3.68	5.22	6.06	6.61	6.91
	4	727900	1517000	2497000	3540000	4044000	4321000	4452000		4	1.2	2.6	4.35	6.21	7.11	7.6	7.84
Replicate 2	Luminescence (RLU)									UDP Product (μM)
		0	5	15	40	100	200	400			0	5	15	40	100	200	400
	1	441800	725500	1169000	1605000	1956000	2199000	2486000		1	0.69	1.19	1.98	2.76	3.39	3.82	4.33
	2	508600	952600	1602000	2309000	2744000	3061000	3437000		2	0.81	1.6	2.76	4.02	4.79	5.36	6.03
	3	603100	1165000	1977000	2731000	3311000	3599000	4086000		3	0.98	1.98	3.42	4.77	5.8	6.32	7.18
	4	700500	1461000	2288000	3127000	3774000	4046000	4828000		4	1.15	2.5	3.98	5.47	6.63	7.11	8.51
Replicate 3	Luminescence (RLU)									UDP Product (μM)
		0	5	15	40	100	200	400			0	5	15	40	100	200	400
	1	478100	770600	1137000	1550000	1886000	2160000	2507000		1	0.75	1.27	1.93	2.66	3.26	3.75	4.37
	2	595100	1064000	1632000	2327000	2716000	3112000	3485000		2	0.96	1.8	2.81	4.05	4.74	5.45	6.11
	3	702700	1266000	2044000	2895000	3283000	3767000	4106000		3	1.15	2.16	3.54	5.06	5.75	6.61	7.22
	4	719400	1423000	2278000	3224000	3739000	4219000	5083000		4	1.18	2.44	3.96	5.65	6.57	7.42	8.96

## Sheet: OsUGT91C1-H93W-F208M-Rubu
OsUGT91C1-H93W-F208M-Rubu
UDP standard curve
UDP (μM)	12.5	6.25	3.13	1.56	0.78	0.39	0.2	0.1	0.05	0.02	0
Luminescence (RLU)	7655000	3896000	1951000	970100	462100	234900	118800	63030	33180	19450	6026
Replicate 1	Luminescence (RLU)									UDP Product (μM)
		0	5	15	40	100	200	600			0	5	15	40	100	200	600
	1	467400	511100	623800	915200	1207000	1303000	1523000		1	0.76	0.83	1.02	1.49	1.97	2.12	2.48
	2	484000	586900	801000	1289000	1720000	1950000	2174000		2	0.79	0.96	1.3	2.1	2.8	3.17	3.54
	3	517800	645100	960300	1037000	2087000	2391000	2592000		3	0.84	1.05	1.56	1.69	3.4	3.89	4.22
	4	549900	730500	1106000	1777000	2426000	2770000	3080000		4	0.9	1.19	1.8	2.89	3.95	4.51	5.01
Replicate 2	Luminescence (RLU)									UDP Product (μM)
		0	5	15	40	100	200	600			0	5	15	40	100	200	600
	1	490900	570800	708000	958100	1278000	1441000	1574000		1	0.8	0.93	1.15	1.56	2.08	2.35	2.56
	2	552300	665900	933600	1370000	1866000	2143000	2350000		2	0.9	1.08	1.52	2.23	3.04	3.49	3.83
	3	612600	755300	1119000	1735000	2372000	2667000	2900000		3	1	1.23	1.82	2.82	3.86	4.34	4.72
	4	620900	832800	1272000	1992000	2722000	3038000	3361000		4	1.01	1.36	2.07	3.24	4.43	4.95	5.47
Replicate 3	Luminescence (RLU)									UDP Product (μM)
		0	5	15	40	100	200	600			0	5	15	40	100	200	600
	1	482400	528000	676300	898800	1271000	1428000	1648000		1	0.79	0.86	1.1	1.46	2.07	2.32	2.68
	2	521400	605500	864000	1258000	1829000	2077000	2362000		2	0.85	0.99	1.41	2.05	2.98	3.38	3.85
	3	574400	702700	1074000	1550000	2312000	2631000	2942000		3	0.94	1.14	1.75	2.52	3.76	4.28	4.79
	4	560200	759000	1181000	1700000	2604000	2876000	3125000		4	0.91	1.24	1.92	2.77	4.24	4.68	5.09

## Sheet: OsUGT91C1-F208M-F379A-Rubu
OsUGT91C1-F208M-F379A-Rubu
UDP standard curve
UDP (μM)	25	12.5	6.25	3.13	1.56	0.78	0.39	0.2	0.1	0.05	0.02	0
Luminescence (RLU)	11940000	7459000	4061000	2127000	1073000	552100	282600	147700	79310	43330	26530	7164
Replicate 1	Luminescence (RLU)									UDP Product (μM)
		0	5	15	40	100	200	400			0	5	15	40	100	200	400
	1	424700	818500	1292000	1830000	2305000	2677000	3268000		1	0.37	1.16	2.11	3.2	4.16	4.91	6.1
	2	433400	1091000	1747000	2563000	3162000	3454000	3968000		2	0.38	1.71	3.03	4.68	5.88	6.47	7.51
	3	461700	1296000	2085000	3082000	3719000	4067000	4694000		3	0.44	2.12	3.71	5.72	7.01	7.71	8.97
	4	473700	1489000	2422000	3477000	4075000	4476000	5201000		4	0.47	2.51	4.39	6.52	7.72	8.53	9.99
Replicate 2	Luminescence (RLU)									UDP Product (μM)
		0	5	15	40	100	200	400			0	5	15	40	100	200	400
	1	405900	835700	1270000	1793000	2195000	2585000	3077000		1	0.33	1.2	2.07	3.12	3.93	4.72	5.71
	2	429700	1134000	1750000	2535000	3066000	3377000	3928000		2	0.38	1.8	3.04	4.62	5.69	6.32	7.43
	3	439600	1321000	2101000	3073000	3693000	4045000	4734000		3	0.4	2.17	3.75	5.7	6.95	7.66	9.05
	4	464600	1467000	2336000	3354000	4056000	4389000	4983000		4	0.45	2.47	4.22	6.27	7.68	8.36	9.55
Replicate 3	Luminescence (RLU)									UDP Product (μM)
		0	5	15	40	100	200	400			0	5	15	40	100	200	400
	1	406500	750900	1353000	1744000	2222000	2677000	3195000		1	0.33	1.02	2.24	3.03	3.99	4.91	5.95
	2	431200	985100	1842000	2456000	2892000	3402000	3826000		2	0.38	1.5	3.22	4.46	5.34	6.37	7.22
	3	454300	1173000	2215000	2943000	3587000	4025000	4643000		3	0.43	1.88	3.97	5.44	6.74	7.62	8.87
	4	465700	1289000	2468000	3177000	4023000	4347000	4900000		4	0.45	2.11	4.48	5.91	7.62	8.27	9.39

## Sheet: OsUGT91C1-WT-S13G
OsUGT91C1-WT-S13G
UDP standard curve
UDP (μM)	12.5	6.25	3.13	1.56	0.78	0.39	0.2	0.1	0.05	0.02	0
Luminescence (RLU)	7490000	4101000	2029000	1042000	522900	268900	138000	71720	39290	24900	8052
Replicate 1	Luminescence (RLU)								UDP Product (μM)
		0	5	20	60	200	400			0	5	20	60	200	400
	1	785000	1153000	1704000	2511000	3124000	3166000		1	1.22	1.83	2.73	4.06	5.07	5.14
	2	959700	1546000	2393000	3623000	4788000	4835000		2	1.51	2.47	3.87	5.9	7.81	7.89
	3	1129000	1918000	2998000	4731000	5868000	5872000		3	1.79	3.09	4.87	7.72	9.59	9.6
	4	1217000	2238000	3595000	5460000	6736000	6779000		4	1.93	3.61	5.85	8.92	11.02	11.09
Replicate 2	Luminescence (RLU)								UDP Product (μM)
		0	5	20	60	200	400			0	5	20	60	200	400
	1	736500	1188000	1824000	2658000	3171000	3184000		1	1.14	1.88	2.93	4.31	5.15	5.17
	2	922700	1683000	2611000	3992000	4898000	4900000		2	1.45	2.7	4.23	6.5	8	8
	3	1099000	2048000	3231000	4972000	6026000	6127000		3	1.74	3.3	5.25	8.12	9.85	10.02
	4	1188000	2318000	3796000	5788000	7030000	7065000		4	1.88	3.75	6.18	9.46	11.51	11.57
Replicate 3	Luminescence (RLU)								UDP Product (μM)
		0	5	20	60	200	400			0	5	20	60	200	400
	1	715600	1140000	1868000	2672000	3231000	3281000		1	1.11	1.81	3	4.33	5.25	5.33
	2	844600	1509000	2645000	3911000	4854000	4814000		2	1.32	2.41	4.28	6.37	7.92	7.86
	3	1017000	1900000	3279000	4893000	5927000	5830000		3	1.6	3.06	5.33	7.99	9.69	9.53
	4	1054000	1941000	3634000	5383000	6628000	6628000		4	1.66	3.13	5.91	8.8	10.85	10.85

## Sheet: OsUGT91C1-F208M-S13G   
OsUGT91C1-F208M-S13G
UDP standard curve
UDP (μM)	12.5	6.25	3.13	1.56	0.78	0.39	0.2	0.1	0.05	0.02	0
Luminescence (RLU)	6608000	3360000	1753000	903300	452300	232100	121000	63930	36390	23280	7757
Replicate 1	Luminescence (RLU)								UDP Product (μM)
		0	5	20	60	200	400			0	5	20	60	200	400
	1	570200	1075000	1808000	2684000	3275000	3353000		1	1.03	1.99	3.37	5.03	6.15	6.3
	2	668200	1469000	2682000	4079000	4803000	4811000		2	1.22	2.73	5.03	7.67	9.04	9.05
	3	760000	1807000	3244000	4818000	5730000	5768000		3	1.39	3.37	6.09	9.07	10.79	10.86
	4	808700	2008000	3638000	5461000	6498000	6503000		4	1.48	3.75	6.83	10.28	12.24	12.25
Replicate 2	Luminescence (RLU)								UDP Product (μM)
		0	5	20	60	200	400			0	5	20	60	200	400
	1	526600	1026000	1816000	2706000	3211000	3196000		1	0.95	1.89	3.39	5.07	6.03	6
	2	582000	1382000	2534000	3816000	4419000	4532000		2	1.05	2.57	4.75	7.17	8.31	8.52
	3	674000	1690000	3128000	4798000	5593000	5651000		3	1.23	3.15	5.87	9.03	10.53	10.64
	4	721300	1897000	3546000	5375000	6257000	6311000		4	1.32	3.54	6.66	10.12	11.79	11.89
Replicate 3	Luminescence (RLU)								UDP Product (μM)
		0	5	20	60	200	400			0	5	20	60	200	400
	1	515000	1060000	1791000	2708000	3234000	3321000		1	0.93	1.96	3.34	5.08	6.07	6.23
	2	589500	1434000	2568000	3911000	4744000	4697000		2	1.07	2.67	4.81	7.35	8.93	8.84
	3	656800	1670000	3029000	4692000	5673000	5665000		3	1.2	3.11	5.68	8.83	10.68	10.67
	4	675000	1846000	3354000	5153000	6170000	6112000		4	1.23	3.45	6.3	9.7	11.62	11.51

## Sheet: OsUGT91C1-H93W-S13G 
OsUGT91C1-H93W-S13G
UDP standard curve
UDP (μM)	12.5	6.25	3.13	1.56	0.78	0.39	0.2	0.1	0.05	0.02	0
Luminescence (RLU)	5635000	2932000	1525000	770900	379200	191600	100400	52690	28510	30840	5084
Replicate 1	Luminescence (RLU)								UDP Product (μM)
		0	5	20	60	200	400			0	5	20	60	200	400
	1	537200	698300	956000	1359000	1851000	1860000		1	1.13	1.49	2.05	2.94	4.03	4.05
	2	626900	918400	1439000	2089000	2806000	2944000		2	1.33	1.97	3.12	4.56	6.14	6.44
	3	735400	1137000	1823000	2690000	3506000	3935000		3	1.57	2.45	3.97	5.88	7.68	8.63
	4	802700	1270000	2077000	3146000	4231000	4722000		4	1.72	2.75	4.53	6.89	9.28	10.37
Replicate 2	Luminescence (RLU)								UDP Product (μM)
		0	5	20	60	200	400			0	5	20	60	200	400
	1	543100	675200	1013000	1411000	1824000	1882000		1	1.14	1.43	2.18	3.06	3.97	4.1
	2	622200	880100	1445000	2115000	2692000	2749000		2	1.32	1.89	3.13	4.61	5.89	6.01
	3	722900	1068000	1821000	2684000	3420000	3612000		3	1.54	2.3	3.96	5.87	7.49	7.92
	4	784000	1316000	2180000	3209000	4101000	4249000		4	1.67	2.85	4.76	7.03	9	9.32
Replicate 3	Luminescence (RLU)								UDP Product (μM)
		0	5	20	60	200	400			0	5	20	60	200	400
	1	505800	690400	974600	1375000	1821000	1836000		1	1.06	1.47	2.1	2.98	3.96	4
	2	599700	874800	1396000	2041000	2535000	2755000		2	1.27	1.88	3.03	4.45	5.54	6.03
	3	666200	1040000	1695000	2541000	3368000	3491000		3	1.41	2.24	3.69	5.55	7.38	7.65
	4	683800	1174000	2016000	2980000	3890000	4059000		4	1.45	2.54	4.39	6.52	8.53	8.91

## Sheet: OsUGT91C1-F379A-S13G  
OsUGT91C1-F379A-S13G
UDP standard curve
UDP (μM)	25	12.5	6.25	3.13	1.56	0.78	0.39	0.2	0.1	0.05	0.02	0
Luminescence (RLU)	10560000	6422000	3350000	1751000	900200	463600	240000	126300	66430	39380	27200	11220
Replicate 1	Luminescence (RLU)								UDP Product (μM)
		0	5	20	60	200	400			0	5	20	60	200	400
	1	601200	1318000	2351000	3305000	4673000	5148000		1	0.99	2.64	5	7.19	10.32	11.41
	2	711700	1788000	3291000	4812000	6317000	6818000		2	1.25	3.71	7.16	10.64	14.09	15.24
	3	839400	2115000	3958000	5722000	7245000	7596000		3	1.54	4.46	8.69	12.73	16.22	17.02
	4	894900	2407000	4682000	6430000	8120000	8597000		4	1.67	5.13	10.35	14.35	18.22	19.32
Replicate 2	Luminescence (RLU)								UDP Product (μM)
		0	5	20	60	200	400			0	5	20	60	200	400
	1	564200	1454000	2523000	3433000	4392000	5314000		1	0.91	2.95	5.4	7.48	9.68	11.79
	2	699300	1955000	3434000	4917000	6335000	7143000		2	1.22	4.1	7.49	10.88	14.13	15.99
	3	789900	2187000	4050000	5774000	7446000	8424000		3	1.43	4.63	8.9	12.85	16.68	18.92
	4	874600	2512000	4946000	6679000	8364000	9354000		4	1.62	5.37	10.95	14.92	18.78	21.05
Replicate 3	Luminescence (RLU)								UDP Product (μM)
		0	5	20	60	200	400			0	5	20	60	200	400
	1	540900	1396000	2488000	3221000	4346000	5310000		1	0.86	2.81	5.32	7	9.58	11.78
	2	635000	1801000	3299000	4641000	6206000	6860000		2	1.07	3.74	7.18	10.25	13.84	15.34
	3	759700	2015000	3877000	5607000	7350000	8168000		3	1.36	4.23	8.5	12.47	16.46	18.33
	4	821800	2338000	4296000	6150000	8106000	8901000		4	1.5	4.97	9.46	13.71	18.19	20.01

[truncated: 11 more sheets: OsUGT91C1-H93W-F208M-S13G   , OsUGT91C1-F379A-F208M-S13G  , OsUGT91C1-WT- Reb A, OsUGT91C1-F208M-Reb A, OsUGT91C1-H93W-Reb A, OsUGT91C1-F379A-Reb A, OsUGT91C1-H93W-F208M-Reb A, OsUGT91C1-F208M-F379A-Reb A, OsUGT91C1-WT-STB, OsUGT91C1-mutants-STB , OsUGT91C1-WT-UDPG-Reb A (1 mM)]
